# Supplementary material for: Distinct anti-oncogenic effect of various microRNAs in different mouse models of liver cancer
Source: Oncotarget. 2015 Feb 9;6(9):6977–88. doi: 10.18632/oncotarget.3166 (PMC4466663; doi:10.18632/oncotarget.3166)
Supplement: Supplementary file 2 [file oncotarget-06-6977-s002.xls]

## Sheet: Sup Table 1A
Sup Table 1A: The global miRNA expression patterns were compared between normal mouse livers and those from liver tumors induced by c-Myc or AKT/Ras oncogenes
		File Name	20130802_Minn mm_01_01.RCC	20130802_Minn mm_01_02.RCC	20130802_Minn mm_01_03.RCC	20130802_Minn mm_01_04.RCC	20130802_Minn mm_01_05.RCC	20130802_Minn mm_01_06.RCC	20130802_Minn mm_01_07.RCC	20130802_Minn mm_01_08.RCC	20130802_Minn mm_01_09.RCC
Raw data		Sample ID	1001	1002	1003	1004	1005	1006	1007	1008	1009
Gene Name	Accession #	Class Name	WT1	WT2	WT3	AKTRas1	AKTRas2	AKTRas3	c-Myc1	c-Myc2	c-Myc3
mmu-let-7a	MIMAT0000521	Endogenous1	2225.02	1784.4	1865.83	1302.03	1050.74	841.44	618.84	768.7	814.55
mmu-let-7b	MIMAT0000522	Endogenous1	6073.98	4934.15	5423.25	7865.96	7341.51	8315.72	4386.49	5622.75	5958.16
mmu-let-7c	MIMAT0000523	Endogenous1	10708.4	6668.34	8575.87	9698.53	7767.8	8942.27	3396.5	4596.9	6202.2
mmu-let-7d	MIMAT0000383	Endogenous1	6840.7	5768.42	5648.44	4694.52	4105.68	4055.96	3930.17	5054.22	5159.93
mmu-let-7e	MIMAT0000524	Endogenous1	734.27	751.23	924.87	729.49	1028.01	1076.18	697.61	700.59	743.55
mmu-let-7f	MIMAT0000525	Endogenous1	4402.23	3591.98	3377.8	2625.43	2021.48	1657.77	1247.61	1288.58	1412.82
mmu-let-7g	MIMAT0000121	Endogenous1	28414.7	24330.9	20435.7	15001.7	13366.9	12234.5	9872.98	9977.78	10694.5
mmu-let-7i	MIMAT0000122	Endogenous1	1152.64	1259.13	1203.68	3645.97	2995.87	2654.54	3273.01	3849.05	3767.52
mmu-miR-1	MIMAT0000123	Endogenous1	47.81	42.49	45.57	17.68	21.81	15.18	14.9	15.29	17.96
mmu-miR-100	MIMAT0000655	Endogenous1	351.77	270.36	225.19	301.37	234.51	144.81	71.68	102.86	145.28
mmu-miR-101a	MIMAT0000133	Endogenous1	100.75	67.59	96.51	37.58	23.63	12.85	17.03	15.29	17.14
mmu-miR-101b	MIMAT0000616	Endogenous1	592.54	399.75	702.37	213.69	133.61	94.6	144.77	147.35	148.55
mmu-miR-103	MIMAT0000546	Endogenous1	435.44	457.69	525.44	247.58	334.49	223.06	121.35	161.25	164.87
mmu-miR-105	MIMAT0004856	Endogenous1	35.86	61.8	50.94	12.53	16.36	12.26	9.94	18.07	26.12
mmu-miR-106a+mmu-miR-17	MIMAT0000385	Endogenous1	281.76	272.3	286.85	324.22	298.13	320.58	1435.67	1770.92	1443.83
mmu-miR-106b	MIMAT0000386	Endogenous1	290.29	328.3	442.33	326.43	380.85	315.9	429.35	364.19	324.84
mmu-miR-107	MIMAT0000647	Endogenous1	536.19	220.15	305.61	104.63	85.44	39.12	46.13	69.5	73.46
mmu-miR-10a	MIMAT0000648	Endogenous1	338.11	225.95	308.29	294.74	212.69	119.71	97.93	50.04	84.88
mmu-miR-10b	MIMAT0000208	Endogenous1	25.61	15.45	13.4	18.42	10	6.42	8.52	12.51	11.43
mmu-miR-1186	MIMAT0005836	Endogenous1	5.12	25.11	13.4	9.58	8.18	4.09	22	50.04	31.02
mmu-miR-1186b	MIMAT0015644	Endogenous1	13.66	30.9	21.45	5.89	12.73	9.34	9.94	18.07	18.77
mmu-miR-1187	MIMAT0005837	Endogenous1	46.11	73.38	77.74	28	30.9	18.1	31.23	27.8	38.36
mmu-miR-1188	MIMAT0005843	Endogenous1	46.11	69.52	72.38	22.11	22.72	11.68	12.77	30.58	25.3
mmu-miR-1190	MIMAT0005847	Endogenous1	25.61	34.76	24.13	15.47	10.91	10.51	9.94	18.07	13.06
mmu-miR-1191	MIMAT0005849	Endogenous1	22.2	17.38	24.13	6.63	8.18	2.92	5.68	8.34	6.53
mmu-miR-1192	MIMAT0005850	Endogenous1	25.61	17.38	13.4	2.21	3.64	5.84	7.81	6.95	8.16
mmu-miR-1193	MIMAT0005851	Endogenous1	23.91	36.69	42.89	19.16	17.27	27.44	59.61	93.13	73.46
mmu-miR-1194	MIMAT0005852	Endogenous1	30.74	36.69	37.53	16.21	12.73	8.76	9.94	30.58	17.14
mmu-miR-1195	MIMAT0005856	Endogenous1	17.08	32.83	40.21	12.53	11.82	11.09	7.81	12.51	13.06
mmu-miR-1196	MIMAT0005857	Endogenous1	35.86	52.14	48.25	32.42	50.9	148.9	380.38	378.09	336.27
mmu-miR-1197	MIMAT0005858	Endogenous1	34.15	61.8	67.02	13.26	13.63	14.01	16.32	29.19	16.32
mmu-miR-1198	MIMAT0005859	Endogenous1	104.16	71.45	58.98	49.37	39.08	35.62	28.39	43.09	44.07
mmu-miR-1199	MIMAT0005860	Endogenous1	10.25	23.17	18.77	8.84	5.45	6.42	11.35	12.51	7.35
mmu-miR-122	MIMAT0000246	Endogenous1	89477.2	82994.1	66574.9	31768.2	29667.8	17298.9	9115.76	11804.3	14029.4
mmu-miR-1224	MIMAT0005460	Endogenous1	406.41	384.3	343.14	173.16	189.06	100.44	947.41	1383.1	1194.9
mmu-miR-124	MIMAT0000134	Endogenous1	71.72	96.56	75.06	44.21	37.27	32.12	15.61	23.63	20.4
mmu-miR-125a-3p	MIMAT0004528	Endogenous1	136.61	158.36	64.34	33.16	22.72	16.93	31.94	38.92	36.73
mmu-miR-125a-5p	MIMAT0000135	Endogenous1	373.97	388.17	281.48	2277.63	2869.52	3678.74	1688.31	1377.54	1585.85
mmu-miR-125b-3p	MIMAT0004669	Endogenous1	25.61	52.14	26.81	11.05	11.82	9.34	9.23	9.73	17.96
mmu-miR-125b-5p	MIMAT0000136	Endogenous1	3124.93	3006.84	2391.27	2842.8	5107.34	4372.45	965.16	1581.88	2153.1
mmu-miR-126-3p	MIMAT0000138	Endogenous1	5075.03	4354.8	3905.92	5014.32	3482.15	2592.64	1876.38	1024.47	1314.88
mmu-miR-126-5p	MIMAT0000137	Endogenous1	1031.4	894.13	828.37	870.97	429.93	304.23	236.32	122.32	170.58
mmu-miR-127	MIMAT0000139	Endogenous1	15.37	17.38	26.81	98.74	76.35	169.34	268.97	360.02	395.03
mmu-miR-1274a	MIMAT0009445	Endogenous1	22.2	44.42	24.13	84.74	60.9	158.83	115.68	237.7	106.92
mmu-miR-128	MIMAT0000140	Endogenous1	46.11	57.94	48.25	25.79	28.18	15.77	19.16	19.46	22.85
mmu-miR-129-3p	MIMAT0000544	Endogenous1	44.4	63.73	50.94	19.9	22.72	17.52	15.61	20.85	23.67
mmu-miR-129-5p	MIMAT0000209	Endogenous1	42.69	54.07	45.57	16.95	18.18	18.69	12.77	13.9	27.75
mmu-miR-1306	MIMAT0009411	Endogenous1	32.44	46.35	29.49	22.11	14.54	12.26	11.35	13.9	17.96
mmu-miR-130a	MIMAT0000141	Endogenous1	1331.94	672.05	991.89	1233.5	1493.39	1583.03	416.58	471.23	383.61
mmu-miR-130b	MIMAT0000387	Endogenous1	75.13	79.18	99.19	50.11	41.81	35.62	412.32	101.47	84.07
mmu-miR-132	MIMAT0000144	Endogenous1	90.5	102.35	69.7	230.64	210.87	178.1	88.71	73.67	99.57
mmu-miR-133a	MIMAT0000145	Endogenous1	29.03	54.07	40.21	13.26	26.36	12.85	13.48	23.63	27.75
mmu-miR-133b	MIMAT0000769	Endogenous1	15.37	36.69	18.77	16.95	10	7.01	13.48	9.73	7.35
mmu-miR-134	MIMAT0000146	Endogenous1	18.78	23.17	37.53	38.32	30.9	34.45	72.39	91.74	79.99
mmu-miR-135a	MIMAT0000147	Endogenous1	52.94	77.25	77.74	25.05	21.81	22.77	22.71	23.63	35.91
mmu-miR-135b	MIMAT0000612	Endogenous1	20.49	5.79	10.72	8.11	4.54	4.09	7.81	9.73	4.9
mmu-miR-136	MIMAT0000148	Endogenous1	73.43	63.73	83.1	119.37	139.07	263.35	325.74	355.85	350.14
mmu-miR-137	MIMAT0000149	Endogenous1	39.28	32.83	32.17	16.95	9.09	8.76	3.55	5.56	8.98
mmu-miR-138	MIMAT0000150	Endogenous1	13.66	13.52	13.4	5.89	5.45	6.42	9.23	6.95	9.79
mmu-miR-139-3p	MIMAT0004662	Endogenous1	32.44	19.31	18.77	14.74	9.09	8.17	13.48	20.85	13.06
mmu-miR-139-5p	MIMAT0000656	Endogenous1	119.53	110.08	96.51	58.95	49.08	29.2	22	25.02	22.85
mmu-miR-140	MIMAT0000151	Endogenous1	59.77	75.32	58.98	61.9	84.53	66.57	28.39	54.21	48.97
mmu-miR-141	MIMAT0000153	Endogenous1	56.35	44.42	56.3	18.42	35.45	17.52	19.87	15.29	13.88
mmu-miR-142-3p	MIMAT0000155	Endogenous1	225.4	243.33	268.08	238.01	246.32	208.46	109.29	118.15	150.99
mmu-miR-142-5p	MIMAT0000154	Endogenous1	68.3	112.01	147.44	31.68	40.9	28.61	30.52	56.99	48.15
mmu-miR-143	MIMAT0000247	Endogenous1	295.42	453.83	316.33	313.16	452.65	172.26	185.93	154.3	202.41
mmu-miR-144	MIMAT0000156	Endogenous1	951.14	1840.41	3683.41	888.65	460.83	648.74	240.58	221.02	226.08
mmu-miR-145	MIMAT0000157	Endogenous1	746.23	733.85	699.69	643.28	529.91	204.96	275.35	177.93	292.19
mmu-miR-146a	MIMAT0000158	Endogenous1	276.63	193.12	249.31	238.74	245.41	217.22	66	33.36	70.19
mmu-miR-146b	MIMAT0003475	Endogenous1	42.69	63.73	53.62	34.63	119.98	21.61	17.74	26.41	31.83
mmu-miR-147	MIMAT0004857	Endogenous1	17.08	21.24	32.17	3.68	5.45	7.01	5.68	4.17	8.98
mmu-miR-148a	MIMAT0000516	Endogenous1	9801.7	10758.6	8323.87	3569.34	2945.88	2053.09	1337.02	232.14	287.3
mmu-miR-148b	MIMAT0000580	Endogenous1	163.93	181.53	160.85	119.37	95.44	95.18	77.35	107.03	87.33
mmu-miR-149	MIMAT0000159	Endogenous1	27.32	19.31	24.13	25.05	24.54	16.93	7.81	16.68	5.71
mmu-miR-150	MIMAT0000160	Endogenous1	100.75	67.59	61.66	67.79	77.26	68.9	15.61	15.29	62.03
mmu-miR-151-3p	MIMAT0000161	Endogenous1	34.15	32.83	21.45	25.05	24.54	18.69	20.58	23.63	23.67
mmu-miR-151-5p	MIMAT0004536	Endogenous1	828.19	716.47	600.5	714.02	674.43	536.63	273.93	272.45	257.91
mmu-miR-152	MIMAT0000162	Endogenous1	780.38	683.64	619.26	419.27	456.29	298.97	242.71	196	228.53
mmu-miR-153	MIMAT0000163	Endogenous1	8.54	13.52	13.4	1.47	2.73	3.5	4.26	8.34	3.26
mmu-miR-154	MIMAT0000164	Endogenous1	643.77	569.7	442.33	269.69	264.5	187.44	129.16	94.52	124.06
mmu-miR-155	MIMAT0000165	Endogenous1	303.96	374.65	541.52	132.63	104.53	95.76	119.23	221.02	145.28
mmu-miR-15a	MIMAT0000526	Endogenous1	1154.35	1002.28	1174.19	1090.55	868.04	837.94	448.51	453.16	485.63
mmu-miR-15b	MIMAT0000124	Endogenous1	587.42	561.97	772.07	1312.34	1008.01	1139.83	916.19	902.14	1035.74
mmu-miR-16	MIMAT0000527	Endogenous1	9046.94	8502.96	9800.99	5934.66	6599.82	5180.02	2538.5	2646.66	2783.19
mmu-miR-181a	MIMAT0000210	Endogenous1	283.46	316.71	235.91	408.22	680.8	718.82	160.39	136.22	210.58
mmu-miR-181b+mmu-miR-181d	MIMAT0000673	Endogenous1	49.52	59.87	69.7	23.58	35.45	24.52	16.32	18.07	19.59
mmu-miR-181c	MIMAT0000674	Endogenous1	39.28	57.94	56.3	34.63	45.45	42.63	12.77	19.46	19.59
mmu-miR-182	MIMAT0000211	Endogenous1	8.54	13.52	18.77	22.11	20	29.2	5.68	2.78	8.16
mmu-miR-183	MIMAT0000212	Endogenous1	13.66	15.45	13.4	53.05	74.53	84.09	5.68	23.63	13.06
mmu-miR-1839-3p	MIMAT0009457	Endogenous1	18.78	15.45	21.45	7.37	2.73	4.09	4.97	6.95	9.79
mmu-miR-1839-5p	MIMAT0009456	Endogenous1	119.53	129.39	83.1	117.16	87.26	107.44	112.13	102.86	88.15
mmu-miR-184	MIMAT0000213	Endogenous1	25.61	38.62	32.17	17.68	20.91	11.68	9.94	12.51	13.06
mmu-miR-185	MIMAT0000214	Endogenous1	186.13	295.47	195.7	134.11	182.7	125.54	52.52	87.57	88.96
mmu-miR-186	MIMAT0000215	Endogenous1	23.91	46.35	29.49	11.79	10	5.84	6.39	9.73	7.35
mmu-miR-187	MIMAT0000216	Endogenous1	44.4	30.9	24.13	17.68	19.09	9.93	13.48	27.8	17.14
mmu-miR-188-3p	MIMAT0004541	Endogenous1	10.25	23.17	13.4	10.32	9.09	3.5	7.81	13.9	10.61
mmu-miR-188-5p	MIMAT0000217	Endogenous1	18.78	34.76	32.17	19.16	11.82	18.69	17.03	6.95	11.43
mmu-miR-1892	MIMAT0007871	Endogenous1	37.57	83.04	37.53	0.74	14.54	13.43	5.68	12.51	17.14
mmu-miR-1893	MIMAT0007879	Endogenous1	90.5	123.6	160.85	35.37	39.99	35.62	30.52	41.7	61.21
mmu-miR-1894-3p	MIMAT0007878	Endogenous1	47.81	30.9	24.13	10.32	15.45	12.85	13.48	22.24	10.61
mmu-miR-1894-5p	MIMAT0007877	Endogenous1	32.44	42.49	48.25	20.63	16.36	12.85	12.06	19.46	22.85
mmu-miR-1895	MIMAT0007867	Endogenous1	27.32	38.62	48.25	11.05	13.63	12.26	10.65	13.9	12.24
mmu-miR-1896	MIMAT0007873	Endogenous1	22.2	13.52	5.36	5.89	5.45	0.58	9.23	9.73	5.71
mmu-miR-1897-3p	MIMAT0007865	Endogenous1	15.37	25.11	37.53	8.11	4.54	8.17	19.87	25.02	13.06
mmu-miR-1898	MIMAT0007875	Endogenous1	32.44	69.52	40.21	11.79	17.27	11.09	7.81	22.24	17.14
mmu-miR-1899	MIMAT0007869	Endogenous1	5.12	5.79	10.72	4.42	4.54	5.26	2.13	4.17	3.26
mmu-miR-18a	MIMAT0000528	Endogenous1	15.37	13.52	13.4	8.84	10	3.5	51.1	55.6	39.18
mmu-miR-18b	MIMAT0004858	Endogenous1	10.25	13.52	10.72	5.89	4.54	3.5	4.97	5.56	4.08
mmu-miR-190	MIMAT0000220	Endogenous1	58.06	56	69.7	25.05	26.36	12.85	15.61	12.51	24.49
mmu-miR-1900	MIMAT0007870	Endogenous1	32.44	73.38	21.45	29.47	27.27	18.1	15.61	23.63	22.85
mmu-miR-1901	MIMAT0007880	Endogenous1	37.57	28.97	29.49	11.79	10	10.51	3.55	6.95	16.32
mmu-miR-1902	MIMAT0007863	Endogenous1	10.25	25.11	45.57	32.42	31.81	31.53	7.1	9.73	12.24
mmu-miR-1903	MIMAT0007868	Endogenous1	39.28	42.49	61.66	16.21	20	11.09	17.03	20.85	21.22
mmu-miR-1904	MIMAT0007874	Endogenous1	47.81	65.66	34.85	22.84	25.45	11.09	24.13	33.36	26.93
mmu-miR-1905	MIMAT0007866	Endogenous1	8.54	11.59	18.77	6.63	4.54	4.67	7.1	4.17	4.08
mmu-miR-1906	MIMAT0007872	Endogenous1	34.15	38.62	32.17	11.05	2.73	7.01	7.81	15.29	15.51
mmu-miR-1907	MIMAT0007876	Endogenous1	10.25	32.83	24.13	8.84	7.27	8.76	13.48	12.51	8.16
mmu-miR-190b	MIMAT0004852	Endogenous1	187.84	175.74	168.89	90.63	81.8	54.89	39.74	55.6	48.15
mmu-miR-191	MIMAT0000221	Endogenous1	232.24	218.22	206.42	260.11	258.14	275.03	142.64	221.02	156.71
mmu-miR-192	MIMAT0000517	Endogenous1	3454.5	3408.52	2946.19	1019.07	917.12	684.36	672.77	378.09	430.95
mmu-miR-1927	MIMAT0009390	Endogenous1	29.03	11.59	10.72	9.58	7.27	8.76	4.97	11.12	5.71
mmu-miR-1928	MIMAT0009391	Endogenous1	47.81	57.94	75.06	19.16	27.27	19.85	16.32	22.24	25.3
mmu-miR-1929	MIMAT0009392	Endogenous1	35.86	71.45	58.98	20.63	20	18.69	21.29	40.31	22.04
mmu-miR-193	MIMAT0000223	Endogenous1	437.15	648.87	321.7	122.32	126.34	75.33	53.23	86.18	61.21
mmu-miR-1930	MIMAT0009393	Endogenous1	20.49	5.79	13.4	11.05	8.18	5.26	4.97	11.12	12.24
mmu-miR-1931	MIMAT0009394	Endogenous1	10.25	15.45	21.45	6.63	5.45	7.01	10.65	5.56	8.98
mmu-miR-1932	MIMAT0009395	Endogenous1	20.49	17.38	5.36	4.42	12.73	6.42	4.97	9.73	9.79
mmu-miR-1933-3p	MIMAT0009397	Endogenous1	11.95	17.38	21.45	6.63	8.18	5.26	2.84	4.17	4.9
mmu-miR-1933-5p	MIMAT0009396	Endogenous1	40.98	46.35	42.89	13.26	13.63	16.35	24.84	18.07	17.96
mmu-miR-1934	MIMAT0009398	Endogenous1	6.83	19.31	13.4	7.37	0.91	2.34	4.97	8.34	4.08
mmu-miR-1935	MIMAT0009399	Endogenous1	445.69	480.86	372.63	204.85	201.78	151.82	205.81	223.8	195.88
mmu-miR-1936	MIMAT0009400	Endogenous1	11.95	19.31	18.77	6.63	4.54	8.76	1.42	11.12	4.9
mmu-miR-1937a+mmu-miR-1937b	MIMAT0009401	Endogenous1	1757.13	1660.81	2549.44	904.12	618.08	965.82	2733.66	4157.64	2133.51
mmu-miR-1937c	MIMAT0009429	Endogenous1	836.73	853.58	1091.08	336.74	329.95	357.36	878.58	1192.66	659.48
mmu-miR-1938	MIMAT0009402	Endogenous1	22.2	21.24	24.13	12.53	7.27	8.76	6.39	12.51	5.71
mmu-miR-1939	MIMAT0009403	Endogenous1	17.08	17.38	18.77	8.84	7.27	9.93	11.35	18.07	16.32
mmu-miR-193b	MIMAT0004859	Endogenous1	498.62	515.62	396.76	219.58	179.97	133.72	154	202.95	159.97
mmu-miR-194	MIMAT0000224	Endogenous1	9617.28	10395.5	6956.67	2337.31	2589.57	1756.45	1129.09	675.56	763.95
mmu-miR-1940	MIMAT0009404	Endogenous1	87.09	98.49	88.47	37.58	32.72	30.95	15.61	22.24	28.57
mmu-miR-1941-3p	MIMAT0009406	Endogenous1	44.4	71.45	48.25	15.47	20	19.27	12.77	18.07	22.04
mmu-miR-1941-5p	MIMAT0009405	Endogenous1	29.03	36.69	42.89	15.47	15.45	9.34	9.23	25.02	15.51
mmu-miR-1942	MIMAT0009407	Endogenous1	54.64	94.63	85.79	31.68	30	28.03	21.29	33.36	35.1
mmu-miR-1943	MIMAT0009408	Endogenous1	30.74	50.21	29.49	22.11	20	14.6	14.19	15.29	22.85
mmu-miR-1944	MIMAT0009409	Endogenous1	2315.52	1680.12	1616.52	1411.08	1211.62	1126.98	2358.24	2032.25	2024.14
mmu-miR-1945	MIMAT0009410	Endogenous1	32.44	11.59	45.57	9.58	14.54	12.85	8.52	20.85	11.43
mmu-miR-1946a	MIMAT0009412	Endogenous1	27.32	44.42	29.49	12.53	14.54	13.43	5.68	8.34	24.49
mmu-miR-1946b	MIMAT0009443	Endogenous1	10.25	9.66	10.72	3.68	1.82	2.34	15.61	13.9	12.24
mmu-miR-1947	MIMAT0009413	Endogenous1	17.08	13.52	5.36	23.58	10	8.76	9.94	9.73	7.35
mmu-miR-1948	MIMAT0009415	Endogenous1	18.78	15.45	10.72	6.63	10.91	4.67	3.55	13.9	10.61
mmu-miR-1949	MIMAT0009416	Endogenous1	15.37	27.04	32.17	5.16	14.54	8.17	63.16	56.99	39.18
mmu-miR-195	MIMAT0000225	Endogenous1	35.86	36.69	64.34	29.47	63.63	30.95	14.19	12.51	14.69
mmu-miR-1950	MIMAT0009417	Endogenous1	13.66	21.24	21.45	8.84	7.27	5.84	8.52	11.12	5.71
mmu-miR-1951	MIMAT0009422	Endogenous1	652.31	704.88	589.78	305.06	295.41	193.28	172.45	189.05	207.31
mmu-miR-1952	MIMAT0009423	Endogenous1	30.74	28.97	32.17	13.26	17.27	11.09	4.97	11.12	2.45
mmu-miR-1953	MIMAT0009424	Endogenous1	54.64	71.45	80.42	16.21	25.45	14.6	26.26	31.97	21.22
mmu-miR-1954	MIMAT0009425	Endogenous1	15.37	21.24	18.77	3.68	5.45	5.84	4.97	2.78	5.71
mmu-miR-1955	MIMAT0009426	Endogenous1	35.86	56	53.62	14.74	10.91	18.69	19.87	31.97	12.24
mmu-miR-1956	MIMAT0009428	Endogenous1	39.28	52.14	58.98	22.11	27.27	19.27	12.06	29.19	15.51
mmu-miR-1957	MIMAT0009430	Endogenous1	39.28	42.49	53.62	22.84	15.45	11.09	12.06	25.02	13.88
mmu-miR-1958	MIMAT0009431	Endogenous1	39.28	71.45	58.98	29.47	33.63	17.52	15.61	16.68	21.22
mmu-miR-1959	MIMAT0009432	Endogenous1	124.66	108.15	134.04	47.16	41.81	41.46	34.06	36.14	52.24
mmu-miR-1960	MIMAT0009433	Endogenous1	22.2	48.28	40.21	11.05	10.91	11.09	7.1	13.9	13.88
mmu-miR-1961	MIMAT0009434	Endogenous1	42.69	50.21	53.62	24.32	20.91	17.52	14.9	36.14	25.3
mmu-miR-1962	MIMAT0009435	Endogenous1	39.28	50.21	37.53	22.11	19.09	17.52	12.77	18.07	31.02
mmu-miR-1963	MIMAT0009436	Endogenous1	54.64	40.55	56.3	25.79	22.72	21.61	10.65	12.51	19.59
mmu-miR-1964	MIMAT0009437	Endogenous1	23.91	50.21	40.21	14	17.27	10.51	12.06	30.58	21.22
mmu-miR-1965	MIMAT0009438	Endogenous1	25.61	30.9	13.4	11.05	19.09	10.51	9.94	11.12	13.88
mmu-miR-1966	MIMAT0009439	Endogenous1	23.91	36.69	32.17	13.26	17.27	9.34	9.23	16.68	14.69
mmu-miR-1967	MIMAT0009440	Endogenous1	40.98	63.73	75.06	19.16	20	22.77	12.77	25.02	26.12
mmu-miR-1968	MIMAT0009441	Endogenous1	20.49	30.9	29.49	6.63	8.18	4.09	10.65	13.9	8.98
mmu-miR-1969	MIMAT0009442	Endogenous1	6.83	25.11	21.45	5.89	3.64	4.67	0.71	6.95	11.43
mmu-miR-196a	MIMAT0000518	Endogenous1	11.95	13.52	13.4	5.16	7.27	5.84	7.81	11.12	17.96
mmu-miR-196b	MIMAT0001081	Endogenous1	34.15	15.45	34.85	22.11	5.45	9.93	4.26	9.73	17.96
mmu-miR-1970	MIMAT0009444	Endogenous1	20.49	15.45	21.45	10.32	5.45	6.42	6.39	13.9	8.16
mmu-miR-1971	MIMAT0009446	Endogenous1	15.37	13.52	13.4	2.21	7.27	7.59	12.06	8.34	7.35
mmu-miR-1981	MIMAT0009458	Endogenous1	22.2	19.31	21.45	8.11	7.27	5.84	11.35	13.9	11.43
mmu-miR-1982	MIMAT0009460	Endogenous1	18.78	21.24	32.17	6.63	11.82	5.26	9.94	8.34	8.16
mmu-miR-1983	MIMAT0009455	Endogenous1	114.41	98.49	109.91	70.74	59.08	41.46	133.42	462.89	225.27
mmu-miR-199a-3p	MIMAT0000230	Endogenous1	891.37	841.99	694.33	2951.85	3888.45	2126.08	967.28	1142.62	2155.55
mmu-miR-199a-5p	MIMAT0000229	Endogenous1	182.71	204.7	155.49	406.01	695.34	283.2	176.71	177.93	307.7
mmu-miR-19a	MIMAT0000651	Endogenous1	548.14	515.62	520.07	710.33	631.71	698.96	3427.72	4042.27	3431.25
mmu-miR-19b	MIMAT0000513	Endogenous1	235.65	254.91	278.8	218.11	272.68	240.58	721.03	831.25	771.3
mmu-miR-200a	MIMAT0000519	Endogenous1	87.09	86.9	56.3	313.16	625.35	339.26	88.71	141.79	102.84
mmu-miR-200b	MIMAT0000233	Endogenous1	261.26	235.6	249.31	1794.99	3034.95	2055.43	412.32	804.84	762.32
mmu-miR-200c	MIMAT0000657	Endogenous1	56.35	79.18	64.34	38.32	37.27	29.2	23.42	30.58	20.4
mmu-miR-201	MIMAT0000234	Endogenous1	64.89	106.21	80.42	39.05	49.99	28.61	21.29	36.14	39.99
mmu-miR-202-3p	MIMAT0000235	Endogenous1	116.12	142.91	109.91	64.84	59.99	35.62	32.64	47.26	54.68
mmu-miR-202-5p	MIMAT0004546	Endogenous1	51.23	63.73	93.83	22.84	19.09	27.44	20.58	40.31	22.04
mmu-miR-203	MIMAT0000236	Endogenous1	169.05	140.98	136.72	53.05	43.63	25.11	39.03	107.03	95.49
mmu-miR-204	MIMAT0000237	Endogenous1	29.03	27.04	24.13	13.26	21.81	16.35	23.42	22.24	13.88
mmu-miR-205	MIMAT0000238	Endogenous1	70.01	73.38	64.34	44.21	58.17	32.7	48.26	56.99	48.15
mmu-miR-206	MIMAT0000239	Endogenous1	29.03	28.97	29.49	16.21	22.72	13.43	19.16	16.68	21.22
mmu-miR-207	MIMAT0000240	Endogenous1	34.15	40.55	34.85	9.58	8.18	4.09	7.1	8.34	12.24
mmu-miR-208a	MIMAT0000520	Endogenous1	22.2	23.17	21.45	11.79	15.45	12.85	6.39	15.29	13.06
mmu-miR-208b	MIMAT0004939	Endogenous1	5.12	9.66	2.68	2.21	4.54	3.5	1.42	2.78	4.9
mmu-miR-20a+mmu-miR-20b	MIMAT0000529	Endogenous1	1186.79	905.72	820.32	1442.77	1042.55	1241.43	5645.45	6755.64	6515.61
mmu-miR-21	MIMAT0000530	Endogenous1	5821.25	5430.46	4535.91	9571.05	10964.5	9236.57	2208.5	2119.83	2205.34
mmu-miR-210	MIMAT0000658	Endogenous1	30.74	59.87	45.57	252.74	323.58	524.95	237.03	193.22	66.11
mmu-miR-211	MIMAT0000668	Endogenous1	27.32	28.97	24.13	8.84	13.63	10.51	12.06	12.51	11.43
mmu-miR-212	MIMAT0000659	Endogenous1	11.95	15.45	24.13	9.58	4.54	10.51	2.84	2.78	6.53
mmu-miR-2132	MIMAT0011208	Endogenous1	467.89	249.12	34.85	262.32	93.62	18.69	380.38	629.69	646.42
mmu-miR-2133	MIMAT0011209	Endogenous1	11.95	32.83	8.04	28.74	74.53	167	386.06	80.62	24.49
mmu-miR-2134	MIMAT0011210	Endogenous1	73.43	84.97	131.36	41.26	74.53	33.87	372.58	821.52	365.65
mmu-miR-2135	MIMAT0011211	Endogenous1	32.44	13.52	18.77	11.79	49.08	30.95	313.68	550.46	393.4
mmu-miR-2136	MIMAT0011212	Endogenous1	22.2	21.24	21.45	10.32	8.18	7.01	8.52	15.29	6.53
mmu-miR-2137	MIMAT0011213	Endogenous1	23.91	25.11	32.17	14	42.72	74.74	828.9	1213.51	651.32
mmu-miR-2138	MIMAT0011214	Endogenous1	37.57	84.97	67.02	25.05	31.81	25.11	34.77	33.36	39.99
mmu-miR-2139	MIMAT0011215	Endogenous1	100.75	156.43	131.36	39.79	51.81	29.2	24.84	50.04	52.24
mmu-miR-214	MIMAT0000661	Endogenous1	22.2	44.42	58.98	33.16	39.08	25.69	18.45	16.68	26.12
mmu-miR-2140	MIMAT0011216	Endogenous1	66.6	92.7	48.25	29.47	39.99	26.86	56.06	82.01	64.48
mmu-miR-2141	MIMAT0011217	Endogenous1	37.57	67.59	58.98	29.47	80.9	36.79	263.29	250.21	121.61
mmu-miR-2145	MIMAT0011221	Endogenous1	27.32	57.94	37.53	0.74	18.18	5.84	9.94	19.46	21.22
mmu-miR-2146	MIMAT0011222	Endogenous1	40.98	52.14	64.34	17.68	27.27	15.18	44.71	68.11	39.18
mmu-miR-216a	MIMAT0000662	Endogenous1	30.74	44.42	18.77	12.53	10	8.17	9.23	9.73	15.51
mmu-miR-216b	MIMAT0003729	Endogenous1	13.66	25.11	16.08	5.89	10	7.01	5.68	12.51	17.96
mmu-miR-217	MIMAT0000679	Endogenous1	18.78	23.17	10.72	0.74	4.54	3.5	7.81	8.34	5.71
mmu-miR-218	MIMAT0000663	Endogenous1	11.95	11.59	13.4	7.37	13.63	18.1	9.23	8.34	13.88
mmu-miR-2182	MIMAT0011286	Endogenous1	17.08	13.52	26.81	7.37	10	7.01	7.81	9.73	4.08
mmu-miR-2183	MIMAT0011287	Endogenous1	47.81	52.14	72.38	23.58	25.45	22.77	80.9	119.54	107.74
mmu-miR-219	MIMAT0000664	Endogenous1	54.64	46.35	75.06	2.95	25.45	18.1	20.58	19.46	17.14
mmu-miR-22	MIMAT0000531	Endogenous1	16727.8	15532.4	13173.4	9390.52	5152.78	4873.46	987.16	889.63	1096.14
mmu-miR-220	MIMAT0004863	Endogenous1	20.49	27.04	21.45	5.89	8.18	8.17	6.39	1.39	5.71
mmu-miR-221	MIMAT0000669	Endogenous1	63.18	48.28	72.38	78.11	72.72	80	19.87	38.92	28.57
mmu-miR-222	MIMAT0000670	Endogenous1	44.4	34.76	45.57	14.74	17.27	16.35	13.48	12.51	16.32
mmu-miR-223	MIMAT0000665	Endogenous1	459.35	328.3	418.2	744.23	436.29	506.85	290.97	200.17	349.33
mmu-miR-224	MIMAT0000671	Endogenous1	52.94	79.18	53.62	28.74	25.45	19.27	11.35	19.46	23.67
mmu-miR-23a	MIMAT0000532	Endogenous1	1055.31	1154.84	898.07	1892.99	2311.44	2210.17	625.93	465.67	550.93
mmu-miR-23b	MIMAT0000125	Endogenous1	1506.12	1801.79	1361.84	1318.98	1522.48	1471.5	383.93	405.89	528.89
mmu-miR-24	MIMAT0000219	Endogenous1	104.16	104.28	128.68	148.11	175.43	151.82	83.03	77.84	106.92
mmu-miR-25	MIMAT0000652	Endogenous1	1089.46	1052.49	1471.76	1887.09	1597.01	2191.48	2468.95	2496.53	2065.77
mmu-miR-26a	MIMAT0000533	Endogenous1	181.01	168.01	206.42	86.95	81.8	71.24	36.9	41.7	56.32
mmu-miR-26b	MIMAT0000534	Endogenous1	1415.61	1208.91	1281.42	669.07	477.19	396.49	213.61	132.05	178.74
mmu-miR-27a	MIMAT0000537	Endogenous1	971.63	1270.71	729.18	1763.3	1865.15	2248.12	773.54	689.46	863.52
mmu-miR-27b	MIMAT0000126	Endogenous1	172.47	216.29	152.81	137.79	165.43	153.57	67.42	86.18	88.96
mmu-miR-28	MIMAT0000653	Endogenous1	237.36	202.77	209.1	245.37	196.33	131.38	120.64	132.05	147.73
mmu-miR-2861	MIMAT0013803	Endogenous1	23.91	40.55	42.89	5.16	16.36	7.59	31.94	59.77	53.05
mmu-miR-290-3p	MIMAT0004572	Endogenous1	44.4	77.25	48.25	22.11	11.82	13.43	5.68	15.29	15.51
mmu-miR-290-5p	MIMAT0000366	Endogenous1	22.2	61.8	53.62	13.26	10.91	8.76	7.81	18.07	15.51
mmu-miR-291a-3p	MIMAT0000368	Endogenous1	35.86	48.28	32.17	16.21	16.36	14.6	12.06	5.56	15.51
mmu-miR-291a-5p	MIMAT0000367	Endogenous1	23.91	11.59	13.4	7.37	5.45	4.09	4.97	6.95	5.71
mmu-miR-291b-3p	MIMAT0003190	Endogenous1	10.25	5.79	18.77	4.42	5.45	5.84	8.52	1.39	10.61
mmu-miR-291b-5p	MIMAT0003189	Endogenous1	22.2	23.17	16.08	5.89	8.18	5.84	5.68	13.9	5.71
mmu-miR-292-3p	MIMAT0000370	Endogenous1	32.44	30.9	29.49	22.84	21.81	19.85	11.35	11.12	8.16
mmu-miR-292-5p	MIMAT0000369	Endogenous1	15.37	9.66	10.72	7.37	6.36	10.51	7.1	5.56	7.35
mmu-miR-293	MIMAT0000371	Endogenous1	20.49	17.38	13.4	14.74	9.09	13.43	9.23	5.56	11.43
mmu-miR-294	MIMAT0000372	Endogenous1	13.66	23.17	18.77	17.68	11.82	7.01	5.68	6.95	7.35
mmu-miR-295	MIMAT0000373	Endogenous1	13.66	19.31	29.49	17.68	15.45	6.42	0.71	12.51	7.35
mmu-miR-296-3p	MIMAT0004576	Endogenous1	162.22	129.39	158.17	63.37	69.99	37.96	15.61	27.8	33.46
mmu-miR-296-5p	MIMAT0000374	Endogenous1	15.37	17.38	10.72	14.74	16.36	8.17	100.77	90.35	74.27
mmu-miR-297a+mmu-miR-466f+mmu-miR-669b	MIMAT0000375	Endogenous1	49.52	61.8	48.25	23.58	17.27	23.36	258.32	107.03	106.92
mmu-miR-297b-3p	MIMAT0004827	Endogenous1	11.95	13.52	21.45	5.16	8.18	5.84	13.48	9.73	7.35
mmu-miR-297b-5p	MIMAT0003480	Endogenous1	17.08	25.11	10.72	8.84	10.91	11.09	22.71	16.68	22.04
mmu-miR-297c	MIMAT0004865	Endogenous1	25.61	30.9	45.57	11.05	18.18	23.94	176	63.94	75.91
mmu-miR-298	MIMAT0000376	Endogenous1	27.32	52.14	42.89	25.79	18.18	11.68	18.45	23.63	21.22
mmu-miR-299	MIMAT0004577	Endogenous1	6.83	19.31	13.4	7.37	8.18	7.59	2.13	5.56	13.06
mmu-miR-29a	MIMAT0000535	Endogenous1	2689.49	2350.24	2576.25	2315.95	2510.49	2982.12	596.13	482.35	573.78
mmu-miR-29b	MIMAT0000127	Endogenous1	2443.59	2547.22	2750.5	2332.16	2198.73	2518.48	619.54	604.67	611.32
mmu-miR-29c	MIMAT0000536	Endogenous1	6492.35	5337.76	5509.04	2716.8	2587.75	1853.39	432.19	371.14	325.66
mmu-miR-300	MIMAT0000378	Endogenous1	18.78	56	42.89	24.32	20	15.77	17.03	27.8	26.93
mmu-miR-301a	MIMAT0000379	Endogenous1	90.5	135.18	96.51	174.64	156.34	190.94	283.87	136.22	133.04
mmu-miR-301b	MIMAT0004186	Endogenous1	11.95	7.72	2.68	4.42	8.18	4.09	22	4.17	8.16
mmu-miR-302a	MIMAT0000380	Endogenous1	5.12	7.72	10.72	3.68	6.36	3.5	4.26	8.34	5.71
mmu-miR-302b	MIMAT0003374	Endogenous1	18.78	21.24	21.45	12.53	13.63	10.51	5.68	11.12	8.16
mmu-miR-302c	MIMAT0003376	Endogenous1	11.95	17.38	2.68	6.63	4.54	3.5	4.97	4.17	6.53
mmu-miR-302d	MIMAT0003377	Endogenous1	13.66	13.52	24.13	3.68	4.54	7.59	2.84	9.73	4.08
mmu-miR-3072	MIMAT0014853	Endogenous1	18.78	11.59	26.81	5.16	4.54	5.26	10.65	13.9	13.88
mmu-miR-3099	MIMAT0014816	Endogenous1	32.44	21.24	26.81	10.32	10.91	9.34	44.71	38.92	37.54
mmu-miR-30a	MIMAT0000128	Endogenous1	1736.64	1291.96	1469.08	658.01	1098	969.9	232.77	207.12	188.54
mmu-miR-30b	MIMAT0000130	Endogenous1	776.96	623.77	742.58	403.8	425.38	445.54	143.35	108.42	153.44
mmu-miR-30c	MIMAT0000514	Endogenous1	312.49	196.98	249.31	141.48	151.79	136.06	40.45	40.31	36.73
mmu-miR-30d	MIMAT0000515	Endogenous1	758.18	612.18	780.11	394.96	525.37	550.06	127.03	94.52	133.85
mmu-miR-30e	MIMAT0000248	Endogenous1	165.64	171.87	217.14	76.63	91.8	68.9	36.19	41.7	47.34
mmu-miR-31	MIMAT0000538	Endogenous1	131.49	133.25	134.04	66.32	139.07	122.62	48.26	61.16	57.13
mmu-miR-32	MIMAT0000654	Endogenous1	201.5	166.08	152.81	151.79	149.07	97.52	176	183.49	214.66
mmu-miR-320	MIMAT0000666	Endogenous1	44.4	46.35	53.62	19.16	22.72	21.02	20.58	23.63	22.85
mmu-miR-322	MIMAT0000548	Endogenous1	112.7	90.77	128.68	229.9	229.05	152.41	127.03	136.22	110.19
mmu-miR-323-3p	MIMAT0000551	Endogenous1	40.98	57.94	53.62	22.11	16.36	16.35	43.29	86.18	78.35
mmu-miR-323-5p	MIMAT0004638	Endogenous1	27.32	36.69	40.21	8.84	15.45	7.59	7.81	9.73	9.79
mmu-miR-324-3p	MIMAT0000556	Endogenous1	11.95	5.79	2.68	8.11	4.54	0.58	3.55	6.95	3.26
mmu-miR-324-5p	MIMAT0000555	Endogenous1	30.74	27.04	45.57	12.53	26.36	12.85	27.68	43.09	31.02
mmu-miR-325	MIMAT0004640	Endogenous1	15.37	25.11	18.77	12.53	8.18	10.51	7.81	15.29	11.43
mmu-miR-326	MIMAT0000559	Endogenous1	22.2	27.04	45.57	30.21	21.81	21.02	24.13	29.19	35.91
mmu-miR-327	MIMAT0004867	Endogenous1	18.78	15.45	21.45	8.84	9.09	7.01	7.81	8.34	8.16
mmu-miR-328	MIMAT0000565	Endogenous1	59.77	36.69	50.94	24.32	19.09	16.35	11.35	20.85	16.32
mmu-miR-329	MIMAT0000567	Endogenous1	17.08	17.38	26.81	31.68	32.72	58.98	152.58	272.45	195.07
mmu-miR-33	MIMAT0000667	Endogenous1	75.13	84.97	85.79	53.05	39.99	24.52	34.06	34.75	34.28
mmu-miR-330	MIMAT0004642	Endogenous1	42.69	56	91.15	27.26	33.63	26.28	22.71	29.19	21.22
mmu-miR-331-3p	MIMAT0000571	Endogenous1	66.6	65.66	42.89	42	56.35	32.12	27.68	36.14	44.89
mmu-miR-331-5p	MIMAT0004643	Endogenous1	66.6	92.7	104.55	33.9	28.18	24.52	23.42	38.92	35.1
mmu-miR-335-3p	MIMAT0004704	Endogenous1	40.98	69.52	45.57	22.84	20.91	12.26	11.35	29.19	31.02
mmu-miR-335-5p	MIMAT0000766	Endogenous1	81.97	96.56	85.79	86.95	77.26	45.55	46.13	51.43	57.13
mmu-miR-337-3p	MIMAT0000578	Endogenous1	40.98	59.87	40.21	11.79	27.27	9.93	17.74	16.68	23.67
mmu-miR-337-5p	MIMAT0004644	Endogenous1	39.28	30.9	32.17	11.79	22.72	12.85	14.9	13.9	13.06
mmu-miR-338-3p	MIMAT0000582	Endogenous1	172.47	117.8	128.68	96.53	69.99	35.04	44.71	29.19	31.83
mmu-miR-338-5p	MIMAT0004647	Endogenous1	44.4	46.35	53.62	16.21	18.18	14.6	33.35	36.14	35.91
mmu-miR-339-3p	MIMAT0004649	Endogenous1	6.83	15.45	5.36	6.63	2.73	5.26	5.68	9.73	4.08
mmu-miR-339-5p	MIMAT0000584	Endogenous1	17.08	9.66	10.72	5.89	4.54	8.76	7.1	5.56	9.79
mmu-miR-340-3p	MIMAT0000586	Endogenous1	52.94	42.49	42.89	35.37	26.36	30.36	11.35	26.41	17.96
mmu-miR-340-5p	MIMAT0004651	Endogenous1	425.2	363.06	324.38	340.43	232.69	251.67	132.71	187.66	124.88
mmu-miR-341	MIMAT0000588	Endogenous1	8.54	15.45	24.13	7.37	6.36	7.59	6.39	16.68	11.43
mmu-miR-342-3p	MIMAT0000590	Endogenous1	186.13	191.19	193.02	335.27	323.58	280.29	367.61	209.9	216.29
mmu-miR-342-5p	MIMAT0004653	Endogenous1	13.66	25.11	34.85	10.32	11.82	10.51	13.48	4.17	8.98
mmu-miR-343	MIMAT0004868	Endogenous1	20.49	15.45	13.4	8.11	6.36	5.26	4.26	1.39	10.61
mmu-miR-344	MIMAT0000593	Endogenous1	27.32	27.04	48.25	13.26	15.45	9.93	12.77	6.95	16.32
mmu-miR-345-3p	MIMAT0004656	Endogenous1	18.78	30.9	37.53	7.37	9.09	8.76	6.39	5.56	12.24
mmu-miR-345-5p	MIMAT0000595	Endogenous1	93.92	110.08	85.79	56.74	63.63	50.22	36.19	41.7	56.32
mmu-miR-346	MIMAT0000597	Endogenous1	32.44	32.83	29.49	11.05	15.45	11.09	8.52	8.34	11.43
mmu-miR-3470a+mmu-miR-3470b	MIMAT0015640	Endogenous1	58.06	77.25	61.66	39.05	22.72	18.69	19.87	19.46	21.22
mmu-miR-3471	MIMAT0015642	Endogenous1	56.35	92.7	147.44	30.95	35.45	42.04	26.26	30.58	38.36
mmu-miR-3472	MIMAT0015643	Endogenous1	85.38	119.73	99.19	40.53	40.9	32.12	18.45	48.65	45.71
mmu-miR-3473	MIMAT0015645	Endogenous1	25.61	19.31	26.81	9.58	12.73	7.59	17.03	12.51	12.24
mmu-miR-3474	MIMAT0015646	Endogenous1	34.15	46.35	50.94	13.26	13.63	9.93	9.23	13.9	12.24
mmu-miR-3475	MIMAT0015219	Endogenous1	29.03	30.9	18.77	11.05	14.54	9.34	6.39	5.56	15.51
mmu-miR-34a	MIMAT0000542	Endogenous1	40.98	54.07	45.57	45.69	80.9	56.64	28.39	31.97	26.12
mmu-miR-34b-3p	MIMAT0004581	Endogenous1	37.57	48.28	45.57	23.58	16.36	12.85	12.77	20.85	26.93
mmu-miR-34b-5p	MIMAT0000382	Endogenous1	46.11	63.73	37.53	15.47	25.45	16.93	11.35	16.68	15.51
mmu-miR-34c	MIMAT0000381	Endogenous1	5233.84	6544.75	7157.73	1562.14	2180.55	1627.99	1706.06	2825.97	1925.38
mmu-miR-350	MIMAT0000605	Endogenous1	245.9	198.91	184.97	385.38	342.67	390.65	129.16	143.18	119.16
mmu-miR-351	MIMAT0000609	Endogenous1	13.66	19.31	18.77	15.47	10	7.59	9.94	15.29	8.98
mmu-miR-361	MIMAT0000704	Endogenous1	81.97	42.49	85.79	47.16	34.54	42.63	29.81	44.48	37.54
mmu-miR-362-3p	MIMAT0004684	Endogenous1	30.74	46.35	34.85	32.42	46.36	34.45	27.68	19.46	18.77
mmu-miR-362-5p	MIMAT0000706	Endogenous1	17.08	23.17	8.04	11.79	11.82	10.51	8.52	13.9	9.79
mmu-miR-363	MIMAT0000708	Endogenous1	10.25	21.24	24.13	10.32	6.36	5.84	9.23	8.34	12.24
mmu-miR-365	MIMAT0000711	Endogenous1	561.8	913.45	592.46	184.95	192.7	101.6	106.45	132.05	128.96
mmu-miR-367	MIMAT0003181	Endogenous1	66.6	81.11	80.42	36.84	35.45	25.69	22.71	31.97	46.52
mmu-miR-369-3p	MIMAT0003186	Endogenous1	42.69	81.11	48.25	100.95	94.53	122.62	528	600.5	598.26
mmu-miR-369-5p	MIMAT0003185	Endogenous1	27.32	44.42	37.53	19.16	20	15.77	16.32	37.53	26.12
mmu-miR-370	MIMAT0001095	Endogenous1	23.91	38.62	40.21	11.79	17.27	11.09	21.29	33.36	24.49
mmu-miR-374	MIMAT0003727	Endogenous1	213.45	162.22	222.51	159.9	145.43	106.86	255.48	307.2	261.18
mmu-miR-375	MIMAT0000739	Endogenous1	8.54	23.17	8.04	10.32	6.36	7.01	9.94	12.51	17.14
mmu-miR-376a	MIMAT0000740	Endogenous1	85.38	123.6	152.81	54.53	69.08	69.49	148.32	165.42	166.5
mmu-miR-376b	MIMAT0001092	Endogenous1	15.37	11.59	16.08	124.53	136.34	170.51	695.48	725.61	835.77
mmu-miR-376c	MIMAT0003183	Endogenous1	18.78	32.83	24.13	110.53	105.44	187.44	325.03	421.19	299.54
mmu-miR-377	MIMAT0000741	Endogenous1	52.94	88.83	75.06	125.27	140.89	185.69	300.19	386.43	368.92
mmu-miR-378	MIMAT0003151	Endogenous1	1150.93	658.53	739.9	428.85	300.86	149.49	476.9	651.93	301.17
mmu-miR-379	MIMAT0000743	Endogenous1	34.15	32.83	24.13	19.16	25.45	35.62	42.58	62.55	55.5
mmu-miR-380-3p	MIMAT0000745	Endogenous1	42.69	59.87	53.62	28	17.27	16.93	22	33.36	24.49
mmu-miR-380-5p	MIMAT0000744	Endogenous1	56.35	67.59	69.7	36.84	23.63	25.69	26.26	27.8	43.26
mmu-miR-381	MIMAT0000746	Endogenous1	37.57	40.55	48.25	24.32	10.91	26.86	44	56.99	56.32
mmu-miR-382	MIMAT0000747	Endogenous1	32.44	40.55	37.53	63.37	69.08	88.17	178.13	265.5	195.07
mmu-miR-383	MIMAT0000748	Endogenous1	18.78	21.24	24.13	7.37	15.45	7.01	7.81	11.12	13.06
mmu-miR-384-3p	MIMAT0001076	Endogenous1	20.49	28.97	24.13	8.11	7.27	8.17	4.97	8.34	13.06
mmu-miR-384-5p	MIMAT0004745	Endogenous1	18.78	21.24	16.08	4.42	10.91	12.26	4.97	6.95	4.9
mmu-miR-409-3p	MIMAT0001090	Endogenous1	3.42	25.11	18.77	5.89	7.27	9.93	25.55	33.36	33.46
mmu-miR-409-5p	MIMAT0004746	Endogenous1	27.32	42.49	24.13	20.63	20.91	33.28	45.42	77.84	74.27
mmu-miR-410	MIMAT0001091	Endogenous1	32.44	34.76	26.81	41.26	27.27	36.2	212.19	255.77	214.66
mmu-miR-411	MIMAT0004747	Endogenous1	10.25	15.45	10.72	28.74	21.81	52.55	53.23	61.16	63.66
mmu-miR-412	MIMAT0001094	Endogenous1	35.86	36.69	26.81	16.95	19.09	7.01	9.23	15.29	12.24
mmu-miR-421	MIMAT0004869	Endogenous1	92.21	152.56	134.04	61.16	51.81	39.71	83.74	143.18	107.74
mmu-miR-423-3p	MIMAT0003454	Endogenous1	148.56	119.73	123.32	65.58	79.99	54.31	57.48	58.38	56.32
mmu-miR-423-5p	MIMAT0004825	Endogenous1	97.33	57.94	77.74	63.37	57.26	40.87	51.81	45.87	48.15
mmu-miR-425	MIMAT0004750	Endogenous1	128.07	94.63	69.7	89.16	120.89	106.27	42.58	83.4	62.85
mmu-miR-429	MIMAT0001537	Endogenous1	73.43	92.7	50.94	1460.45	2239.63	1671.79	587.61	1598.56	1564.63
mmu-miR-431	MIMAT0001418	Endogenous1	58.06	90.77	99.19	50.11	46.36	42.63	209.35	271.06	271.79
mmu-miR-432	MIMAT0012771	Endogenous1	56.35	79.18	56.3	31.68	34.54	24.52	16.32	16.68	35.91
mmu-miR-433	MIMAT0001420	Endogenous1	70.01	90.77	77.74	39.05	48.17	49.05	86.58	104.25	99.57
mmu-miR-434-3p	MIMAT0001422	Endogenous1	32.44	86.9	64.34	47.16	51.81	78.25	159.68	202.95	208.13
mmu-miR-434-5p	MIMAT0001421	Endogenous1	32.44	42.49	40.21	25.05	23.63	42.63	37.61	51.43	64.48
mmu-miR-448	MIMAT0001533	Endogenous1	32.44	48.28	58.98	12.53	18.18	12.26	9.23	9.73	14.69
mmu-miR-449a	MIMAT0001542	Endogenous1	15.37	27.04	10.72	5.16	9.09	5.84	8.52	2.78	4.08
mmu-miR-449b	MIMAT0005447	Endogenous1	3.42	5.79	13.4	4.42	3.64	4.67	5.68	6.95	5.71
mmu-miR-449c	MIMAT0003460	Endogenous1	8.54	13.52	13.4	3.68	2.73	6.42	1.42	5.56	8.16
mmu-miR-450a-3p	MIMAT0004789	Endogenous1	15.37	7.72	10.72	5.16	7.27	5.26	4.97	6.95	5.71
mmu-miR-450a-5p	MIMAT0001546	Endogenous1	47.81	59.87	45.57	47.16	46.36	19.85	37.61	56.99	34.28
mmu-miR-450b-3p	MIMAT0003512	Endogenous1	20.49	25.11	42.89	21.37	16.36	15.77	22.71	25.02	9.79
mmu-miR-450b-5p	MIMAT0003511	Endogenous1	30.74	36.69	37.53	23.58	10.91	17.52	14.9	16.68	14.69
mmu-miR-451	MIMAT0001632	Endogenous1	2409.44	4459.08	9653.55	2892.17	1617.91	2576.29	652.9	442.04	568.07
mmu-miR-452	MIMAT0001637	Endogenous1	23.91	38.62	24.13	16.21	20.91	14.6	8.52	23.63	13.88
mmu-miR-453	MIMAT0004870	Endogenous1	20.49	19.31	18.77	9.58	3.64	7.59	6.39	9.73	4.9
mmu-miR-455	MIMAT0003742	Endogenous1	46.11	42.49	40.21	22.11	25.45	26.28	10.65	16.68	28.57
mmu-miR-463	MIMAT0004758	Endogenous1	66.6	106.21	64.34	24.32	33.63	14.01	18.45	23.63	26.12
mmu-miR-464	MIMAT0002105	Endogenous1	20.49	30.9	24.13	4.42	14.54	10.51	7.81	6.95	16.32
mmu-miR-465a-3p	MIMAT0004217	Endogenous1	27.32	36.69	18.77	12.53	2.73	11.68	10.65	6.95	11.43
mmu-miR-465a-5p	MIMAT0002106	Endogenous1	11.95	11.59	26.81	19.16	20	18.69	12.06	23.63	13.88
mmu-miR-465b-5p	MIMAT0004871	Endogenous1	40.98	46.35	50.94	16.95	29.09	34.45	14.19	34.75	18.77
mmu-miR-465c-5p	MIMAT0004873	Endogenous1	30.74	28.97	32.17	25.05	27.27	36.79	17.03	34.75	28.57
mmu-miR-466a-3p+mmu-miR-466b-3-3p	MIMAT0002107	Endogenous1	32.44	44.42	45.57	82.53	41.81	382.47	4106.88	1516.54	1429.96
mmu-miR-466a-5p+mmu-miR-466e-5p	MIMAT0004759	Endogenous1	27.32	28.97	58.98	22.11	14.54	27.44	74.52	27.8	37.54
mmu-miR-466c-5p	MIMAT0004877	Endogenous1	49.52	94.63	77.74	28	27.27	27.44	38.32	51.43	44.07
mmu-miR-466d-3p	MIMAT0004931	Endogenous1	47.81	81.11	61.66	19.16	38.18	51.39	182.39	84.79	77.54
mmu-miR-466d-5p	MIMAT0004930	Endogenous1	22.2	34.76	48.25	11.79	10	5.84	12.06	5.56	13.88
mmu-miR-466f-5p	MIMAT0004881	Endogenous1	13.66	19.31	26.81	10.32	3.64	4.67	9.23	9.73	9.79
mmu-miR-466g	MIMAT0004883	Endogenous1	114.41	152.56	147.44	45.69	51.81	40.87	205.1	250.21	240.77
mmu-miR-466h	MIMAT0004884	Endogenous1	25.61	25.11	29.49	14.74	16.36	16.93	60.32	36.14	39.18
mmu-miR-466i	MIMAT0005834	Endogenous1	23.91	19.31	10.72	10.32	10	5.26	6.39	11.12	7.35
mmu-miR-466j	MIMAT0005848	Endogenous1	27.32	32.83	32.17	17.68	14.54	11.09	15.61	15.29	15.51
mmu-miR-466k	MIMAT0005845	Endogenous1	56.35	86.9	75.06	39.05	22.72	16.93	33.35	29.19	44.07
mmu-miR-466l	MIMAT0005830	Endogenous1	40.98	56	48.25	24.32	27.27	21.61	42.58	40.31	44.89
mmu-miR-467a	MIMAT0003409	Endogenous1	30.74	36.69	34.85	27.26	20	67.74	589.03	218.24	192.62
mmu-miR-467b	MIMAT0005448	Endogenous1	23.91	48.28	42.89	9.58	15.45	40.29	239.16	105.64	95.49
mmu-miR-467c	MIMAT0004885	Endogenous1	23.91	32.83	29.49	19.9	21.81	83.5	1074.45	450.38	455.43
mmu-miR-467d	MIMAT0004886	Endogenous1	15.37	17.38	13.4	8.11	4.54	4.67	19.16	11.12	12.24
mmu-miR-467e	MIMAT0005293	Endogenous1	71.72	112.01	120.64	47.16	46.36	72.99	393.87	134.83	181.19
mmu-miR-467f	MIMAT0005846	Endogenous1	58.06	83.04	69.7	55.26	44.54	167.59	1426.44	636.64	572.15
mmu-miR-467g	MIMAT0005854	Endogenous1	30.74	46.35	45.57	25.05	25.45	16.35	15.61	16.68	29.38
mmu-miR-467h+mmu-miR-669d+mmu-miR-669l	MIMAT0005855	Endogenous1	39.28	94.63	64.34	25.79	21.81	40.29	331.42	94.52	135.49
mmu-miR-468	MIMAT0002109	Endogenous1	58.06	61.8	80.42	17.68	25.45	32.7	63.87	112.59	90.6
mmu-miR-469	MIMAT0002110	Endogenous1	10.25	27.04	10.72	8.11	14.54	7.59	5.68	13.9	12.24
mmu-miR-470	MIMAT0002111	Endogenous1	39.28	52.14	67.02	22.84	23.63	23.36	16.32	20.85	27.75
mmu-miR-471	MIMAT0002112	Endogenous1	23.91	19.31	37.53	11.05	20.91	12.26	10.65	11.12	7.35
mmu-miR-483	MIMAT0004782	Endogenous1	71.72	88.83	101.87	35.37	32.72	28.61	100.06	143.18	132.22
mmu-miR-484	MIMAT0003127	Endogenous1	54.64	92.7	75.06	56	76.35	36.2	39.03	23.63	41.63
mmu-miR-485	MIMAT0003128	Endogenous1	29.03	38.62	45.57	8.84	20.91	16.93	17.03	22.24	25.3
mmu-miR-486	MIMAT0003130	Endogenous1	192.96	339.89	522.76	277.8	145.43	209.63	69.55	105.64	84.07
mmu-miR-487b	MIMAT0003184	Endogenous1	23.91	17.38	29.49	15.47	8.18	15.18	51.81	76.45	72.64
mmu-miR-488	MIMAT0003450	Endogenous1	35.86	32.83	42.89	20.63	12.73	18.1	11.35	18.07	25.3
mmu-miR-489	MIMAT0003112	Endogenous1	29.03	44.42	26.81	6.63	17.27	14.6	39.74	55.6	38.36
mmu-miR-490	MIMAT0003780	Endogenous1	44.4	77.25	72.38	27.26	28.18	16.35	13.48	22.24	28.57
mmu-miR-491	MIMAT0003486	Endogenous1	25.61	34.76	50.94	16.95	18.18	9.93	8.52	15.29	12.24
mmu-miR-493	MIMAT0004888	Endogenous1	30.74	57.94	29.49	17.68	18.18	14.6	18.45	25.02	26.93
mmu-miR-494	MIMAT0003182	Endogenous1	20.49	42.49	26.81	8.84	8.18	9.93	11.35	23.63	19.59
mmu-miR-495	MIMAT0003456	Endogenous1	37.57	25.11	48.25	74.42	62.72	72.99	499.61	489.3	633.36
mmu-miR-496	MIMAT0003738	Endogenous1	61.47	38.62	48.25	24.32	16.36	35.62	24.13	36.14	27.75
mmu-miR-497	MIMAT0003453	Endogenous1	34.15	27.04	26.81	22.84	55.45	36.79	11.35	20.85	17.14
mmu-miR-499	MIMAT0003482	Endogenous1	15.37	9.66	37.53	0.74	9.09	6.42	4.97	5.56	2.45
mmu-miR-500	MIMAT0003507	Endogenous1	35.86	40.55	40.21	30.21	20	20.44	20.58	22.24	20.4
mmu-miR-501-3p	MIMAT0003509	Endogenous1	18.78	32.83	8.04	11.79	10	8.17	7.81	13.9	7.35
mmu-miR-501-5p	MIMAT0003508	Endogenous1	47.81	67.59	77.74	22.84	27.27	21.02	22	38.92	26.12
mmu-miR-503	MIMAT0003188	Endogenous1	5.12	15.45	5.36	4.42	8.18	3.5	5.68	5.56	5.71
mmu-miR-504	MIMAT0004889	Endogenous1	25.61	30.9	16.08	8.11	11.82	4.67	6.39	9.73	8.16
mmu-miR-505	MIMAT0003513	Endogenous1	46.11	46.35	58.98	16.21	17.27	9.93	9.94	13.9	15.51
mmu-miR-509-3p	MIMAT0004891	Endogenous1	22.2	19.31	13.4	11.79	6.36	9.93	8.52	16.68	8.98
mmu-miR-509-5p	MIMAT0004890	Endogenous1	52.94	57.94	24.13	22.84	11.82	12.26	14.19	16.68	22.04
mmu-miR-511	MIMAT0004940	Endogenous1	37.57	44.42	34.85	19.9	14.54	15.77	12.06	23.63	23.67
mmu-miR-532-3p	MIMAT0004781	Endogenous1	34.15	30.9	29.49	22.11	15.45	22.19	15.61	9.73	20.4
mmu-miR-532-5p	MIMAT0002889	Endogenous1	107.58	94.63	120.64	109.79	100.89	87.01	112.84	83.4	92.23
mmu-miR-539	MIMAT0003169	Endogenous1	56.35	98.49	69.7	30.21	28.18	31.53	47.55	51.43	68.56
mmu-miR-540-3p	MIMAT0003167	Endogenous1	78.55	83.04	83.1	28	66.35	21.02	52.52	50.04	48.97
mmu-miR-540-5p	MIMAT0004786	Endogenous1	52.94	44.42	29.49	13.26	17.27	13.43	17.74	16.68	12.24
mmu-miR-541	MIMAT0003170	Endogenous1	42.69	63.73	72.38	54.53	58.17	55.47	114.26	126.49	173.03
mmu-miR-542-3p	MIMAT0003172	Endogenous1	35.86	54.07	37.53	16.21	17.27	14.01	3.55	13.9	11.43
mmu-miR-542-5p	MIMAT0003171	Endogenous1	27.32	48.28	50.94	25.05	26.36	12.26	14.9	15.29	14.69
mmu-miR-543	MIMAT0003168	Endogenous1	332.98	405.55	436.97	188.64	189.06	189.78	594	783.99	729.67
mmu-miR-544	MIMAT0004941	Endogenous1	25.61	28.97	26.81	12.53	11.82	8.17	13.48	11.12	8.98
mmu-miR-546	MIMAT0003166	Endogenous1	11.95	17.38	18.77	6.63	10.91	4.09	4.26	2.78	6.53
mmu-miR-547	MIMAT0003173	Endogenous1	22.2	32.83	34.85	13.26	10	9.93	13.48	11.12	13.06
mmu-miR-551b	MIMAT0003890	Endogenous1	35.86	36.69	40.21	15.47	13.63	12.85	7.1	15.29	17.96
mmu-miR-568	MIMAT0004892	Endogenous1	11.95	15.45	29.49	13.26	12.73	11.68	5.68	13.9	12.24
mmu-miR-574-3p	MIMAT0004894	Endogenous1	146.85	204.7	198.38	122.32	117.25	76.49	44	50.04	62.03
mmu-miR-574-5p	MIMAT0004893	Endogenous1	52.94	94.63	69.7	27.26	32.72	43.79	85.87	88.96	101.21
mmu-miR-582-3p	MIMAT0005292	Endogenous1	18.78	25.11	34.85	21.37	11.82	16.35	14.9	8.34	16.32
mmu-miR-582-5p	MIMAT0005291	Endogenous1	40.98	32.83	50.94	48.63	34.54	22.77	14.9	12.51	13.06
mmu-miR-590-3p	MIMAT0004896	Endogenous1	17.08	11.59	16.08	5.16	6.36	2.92	4.26	9.73	4.9
mmu-miR-590-5p	MIMAT0004895	Endogenous1	20.49	48.28	45.57	9.58	13.63	7.59	7.1	5.56	10.61
mmu-miR-592	MIMAT0003730	Endogenous1	25.61	25.11	18.77	8.11	7.27	2.92	7.81	15.29	17.14
mmu-miR-599	MIMAT0012772	Endogenous1	3.42	9.66	26.81	5.16	5.45	8.76	13.48	12.51	8.98
mmu-miR-615-3p	MIMAT0003783	Endogenous1	18.78	23.17	26.81	8.84	7.27	9.93	5.68	9.73	13.88
mmu-miR-615-5p	MIMAT0004837	Endogenous1	11.95	1.93	5.36	2.95	3.64	3.5	2.84	2.78	4.9
mmu-miR-652	MIMAT0003711	Endogenous1	46.11	54.07	53.62	42.74	30	26.28	26.97	34.75	45.71
mmu-miR-653	MIMAT0004943	Endogenous1	22.2	17.38	29.49	9.58	14.54	8.17	8.52	16.68	8.98
mmu-miR-654-3p	MIMAT0004898	Endogenous1	78.55	83.04	64.34	27.26	27.27	21.02	19.87	27.8	42.44
mmu-miR-654-5p	MIMAT0004897	Endogenous1	13.66	7.72	5.36	5.16	3.64	4.67	5.68	5.56	7.35
mmu-miR-664	MIMAT0012774	Endogenous1	40.98	38.62	34.85	14	17.27	14.6	46.13	80.62	72.64
mmu-miR-665	MIMAT0003733	Endogenous1	51.23	67.59	42.89	20.63	24.54	15.18	9.23	9.73	23.67
mmu-miR-666-3p	MIMAT0004823	Endogenous1	29.03	56	67.02	17.68	14.54	18.69	8.52	12.51	23.67
mmu-miR-666-5p	MIMAT0003737	Endogenous1	20.49	27.04	21.45	16.21	11.82	7.59	13.48	19.46	16.32
mmu-miR-667	MIMAT0003734	Endogenous1	27.32	40.55	32.17	18.42	7.27	16.93	18.45	62.55	39.18
mmu-miR-668	MIMAT0003732	Endogenous1	46.11	73.38	58.98	26.53	40.9	25.11	24.13	29.19	40.81
mmu-miR-669a	MIMAT0003477	Endogenous1	32.44	21.24	69.7	0.74	28.18	98.1	796.25	240.48	270.97
mmu-miR-669e	MIMAT0005853	Endogenous1	32.44	46.35	48.25	9.58	11.82	15.18	51.1	43.09	35.91
mmu-miR-669f	MIMAT0005839	Endogenous1	51.23	65.66	80.42	115.69	58.17	413.42	5451	1940.51	2429.79
mmu-miR-669g	MIMAT0005832	Endogenous1	15.37	28.97	29.49	8.84	14.54	7.59	26.26	27.8	20.4
mmu-miR-669h-5p	MIMAT0005841	Endogenous1	46.11	36.69	69.7	20.63	22.72	23.94	60.32	37.53	39.99
mmu-miR-669i	MIMAT0005840	Endogenous1	37.57	32.83	32.17	10.32	16.36	16.93	8.52	12.51	17.96
mmu-miR-669j	MIMAT0005838	Endogenous1	42.69	52.14	75.06	25.05	20.91	18.1	24.13	26.41	41.63
mmu-miR-669m	MIMAT0009419	Endogenous1	6.83	13.52	8.04	4.42	7.27	5.26	29.1	15.29	7.35
mmu-miR-669o	MIMAT0009421	Endogenous1	30.74	25.11	21.45	21.37	10	58.39	542.9	222.41	191.8
mmu-miR-670	MIMAT0003736	Endogenous1	27.32	50.21	24.13	19.16	15.45	11.68	11.35	13.9	15.51
mmu-miR-671-3p	MIMAT0004821	Endogenous1	42.69	81.11	45.57	29.47	31.81	16.93	13.48	18.07	25.3
mmu-miR-671-5p	MIMAT0003731	Endogenous1	20.49	34.76	21.45	11.05	11.82	16.35	16.32	18.07	9.79
mmu-miR-672	MIMAT0003735	Endogenous1	25.61	42.49	37.53	14.74	17.27	8.17	13.48	9.73	13.06
mmu-miR-673-3p	MIMAT0004824	Endogenous1	15.37	15.45	16.08	7.37	7.27	4.67	6.39	4.17	8.98
mmu-miR-673-5p	MIMAT0003739	Endogenous1	18.78	21.24	24.13	11.05	7.27	10.51	26.97	22.24	27.75
mmu-miR-674	MIMAT0003740	Endogenous1	42.69	40.55	67.02	44.95	47.26	45.55	13.48	13.9	26.12
mmu-miR-675-3p	MIMAT0003726	Endogenous1	18.78	9.66	24.13	8.11	13.63	6.42	42.58	68.11	84.07
mmu-miR-675-5p	MIMAT0003725	Endogenous1	61.47	108.15	85.79	33.9	36.36	25.69	30.52	40.31	50.6
mmu-miR-676	MIMAT0003782	Endogenous1	64.89	65.66	72.38	18.42	17.27	14.6	13.48	29.19	20.4
mmu-miR-677	MIMAT0003451	Endogenous1	20.49	27.04	16.08	6.63	9.09	7.01	8.52	18.07	10.61
mmu-miR-678	MIMAT0003452	Endogenous1	64.89	73.38	61.66	32.42	33.63	22.19	17.74	31.97	38.36
mmu-miR-679	MIMAT0003455	Endogenous1	22.2	19.31	32.17	10.32	6.36	9.34	7.81	8.34	8.98
mmu-miR-680	MIMAT0003457	Endogenous1	23.91	13.52	18.77	7.37	11.82	11.09	14.19	23.63	9.79
mmu-miR-681	MIMAT0003458	Endogenous1	17.08	15.45	10.72	5.89	5.45	3.5	1.42	8.34	5.71
mmu-miR-682	MIMAT0003459	Endogenous1	40.98	40.55	34.85	20.63	10.91	12.26	8.52	16.68	19.59
mmu-miR-683	MIMAT0003461	Endogenous1	25.61	67.59	37.53	14	21.81	19.27	13.48	20.85	25.3
mmu-miR-684	MIMAT0003462	Endogenous1	22.2	19.31	16.08	11.79	11.82	6.42	5.68	5.56	9.79
mmu-miR-686	MIMAT0003464	Endogenous1	8.54	19.31	5.36	4.42	4.54	2.92	5.68	8.34	6.53
mmu-miR-687	MIMAT0003466	Endogenous1	13.66	9.66	21.45	0.74	4.54	5.26	2.84	8.34	3.26
mmu-miR-688	MIMAT0003467	Endogenous1	22.2	44.42	37.53	13.26	14.54	12.26	8.52	11.12	10.61
mmu-miR-689	MIMAT0003468	Endogenous1	30.74	19.31	48.25	10.32	11.82	7.59	12.77	15.29	9.79
mmu-miR-690	MIMAT0003469	Endogenous1	64.89	54.07	150.12	20.63	32.72	74.16	128.45	336.39	266.08
mmu-miR-691	MIMAT0003470	Endogenous1	52.94	36.69	75.06	16.95	15.45	27.44	26.26	33.36	29.38
mmu-miR-692	MIMAT0003471	Endogenous1	23.91	19.31	24.13	11.05	5.45	12.85	10.65	8.34	11.43
mmu-miR-693-3p	MIMAT0004189	Endogenous1	13.66	17.38	18.77	7.37	10	7.01	9.23	8.34	9.79
mmu-miR-693-5p	MIMAT0003472	Endogenous1	23.91	13.52	18.77	2.95	6.36	5.84	10.65	9.73	8.16
mmu-miR-694	MIMAT0003474	Endogenous1	22.2	34.76	29.49	11.05	9.09	5.84	8.52	15.29	14.69
mmu-miR-695	MIMAT0003481	Endogenous1	25.61	38.62	24.13	6.63	15.45	8.76	11.35	25.02	25.3
mmu-miR-696	MIMAT0003483	Endogenous1	17.08	21.24	29.49	15.47	8.18	6.42	6.39	12.51	12.24
mmu-miR-697	MIMAT0003487	Endogenous1	8.54	21.24	21.45	13.26	4.54	5.26	2.84	2.78	6.53
mmu-miR-698	MIMAT0003488	Endogenous1	15.37	28.97	13.4	5.89	7.27	1.75	9.94	5.56	7.35
mmu-miR-700	MIMAT0003490	Endogenous1	1.71	5.79	10.72	0.74	7.27	1.75	1.42	5.56	1.63
mmu-miR-701	MIMAT0003491	Endogenous1	23.91	30.9	42.89	14	16.36	14.6	17.74	26.41	18.77
mmu-miR-702	MIMAT0003492	Endogenous1	8.54	13.52	16.08	2.21	2.73	2.92	5.68	5.56	6.53
mmu-miR-703	MIMAT0003493	Endogenous1	20.49	28.97	34.85	9.58	10.91	15.18	12.06	16.68	13.88
mmu-miR-704	MIMAT0003494	Endogenous1	13.66	27.04	18.77	5.89	4.54	5.26	9.23	9.73	12.24
mmu-miR-706	MIMAT0003496	Endogenous1	6.83	23.17	16.08	7.37	5.45	32.12	42.58	45.87	48.15
mmu-miR-707	MIMAT0003497	Endogenous1	39.28	28.97	18.77	23.58	11.82	13.43	14.19	5.56	11.43
mmu-miR-708	MIMAT0004828	Endogenous1	32.44	48.28	75.06	13.26	28.18	12.85	22.71	37.53	27.75
mmu-miR-709	MIMAT0003499	Endogenous1	54.64	59.87	72.38	27.26	29.09	40.29	113.55	268.28	192.62
mmu-miR-710	MIMAT0003500	Endogenous1	42.69	57.94	69.7	28.74	35.45	27.44	29.1	38.92	46.52
mmu-miR-711	MIMAT0003501	Endogenous1	20.49	21.24	32.17	14	10.91	7.59	11.35	18.07	13.06
mmu-miR-712	MIMAT0003502	Endogenous1	22.2	25.11	37.53	8.11	16.36	14.01	17.74	18.07	16.32
mmu-miR-713	MIMAT0003504	Endogenous1	22.2	17.38	24.13	16.21	10	6.42	12.06	4.17	12.24
mmu-miR-714	MIMAT0003505	Endogenous1	71.72	115.87	67.02	27.26	33.63	24.52	19.87	41.7	40.81
mmu-miR-715	MIMAT0003506	Endogenous1	8.54	1.93	18.77	11.05	7.27	6.42	2.84	8.34	8.16
mmu-miR-717	MIMAT0003510	Endogenous1	80.26	65.66	69.7	25.05	28.18	16.35	22.71	27.8	25.3
mmu-miR-718	MIMAT0003514	Endogenous1	10.25	15.45	29.49	6.63	5.45	4.67	7.1	2.78	6.53
mmu-miR-719	MIMAT0003465	Endogenous1	11.95	21.24	24.13	12.53	6.36	9.93	9.23	6.95	8.16
mmu-miR-720	MIMAT0003484	Endogenous1	39208.5	27301	50814.5	19658.6	13602.3	29728.9	19356.3	17443.7	10487.2
mmu-miR-741	MIMAT0004236	Endogenous1	140.02	131.32	150.12	89.9	82.71	106.27	46.84	68.11	51.42
mmu-miR-742	MIMAT0004237	Endogenous1	49.52	52.14	61.66	22.11	22.72	23.36	17.03	19.46	20.4
mmu-miR-743a	MIMAT0004238	Endogenous1	40.98	19.31	56.3	24.32	21.81	19.27	17.74	8.34	15.51
mmu-miR-743b-3p	MIMAT0004840	Endogenous1	11.95	15.45	29.49	13.26	21.81	14.01	9.23	19.46	13.88
mmu-miR-743b-5p	MIMAT0004839	Endogenous1	13.66	25.11	16.08	10.32	5.45	11.09	3.55	12.51	3.26
mmu-miR-744	MIMAT0004187	Endogenous1	29.03	27.04	13.4	16.21	11.82	7.01	4.97	12.51	8.98
mmu-miR-758	MIMAT0003889	Endogenous1	11.95	13.52	13.4	5.89	3.64	4.67	1.42	9.73	5.71
mmu-miR-759	MIMAT0003897	Endogenous1	51.23	96.56	64.34	24.32	27.27	19.85	17.03	12.51	26.93
mmu-miR-760	MIMAT0003898	Endogenous1	66.6	106.21	96.51	36.84	38.18	26.28	35.48	58.38	45.71
mmu-miR-761	MIMAT0003893	Endogenous1	29.03	54.07	61.66	19.16	25.45	19.85	12.77	20.85	19.59
mmu-miR-762	MIMAT0003892	Endogenous1	114.41	110.08	77.74	11.79	27.27	15.77	9.23	38.92	20.4
mmu-miR-763	MIMAT0003896	Endogenous1	3.42	17.38	18.77	8.84	7.27	7.59	2.84	9.73	7.35
mmu-miR-764-3p	MIMAT0003895	Endogenous1	39.28	71.45	91.15	37.58	35.45	19.85	9.94	23.63	28.57
mmu-miR-764-5p	MIMAT0003894	Endogenous1	52.94	83.04	53.62	33.9	25.45	20.44	23.42	23.63	31.02
mmu-miR-767	MIMAT0012773	Endogenous1	47.81	57.94	40.21	30.21	22.72	19.27	13.48	20.85	22.04
mmu-miR-770-3p	MIMAT0003891	Endogenous1	66.6	73.38	96.51	31.68	42.72	29.78	24.84	33.36	39.99
mmu-miR-770-5p	MIMAT0004822	Endogenous1	39.28	67.59	56.3	23.58	18.18	10.51	7.81	13.9	17.14
mmu-miR-7a	MIMAT0000677	Endogenous1	52.94	73.38	75.06	26.53	28.18	20.44	35.48	59.77	44.07
mmu-miR-7b	MIMAT0000678	Endogenous1	37.57	30.9	61.66	12.53	24.54	12.26	17.03	13.9	17.14
mmu-miR-802	MIMAT0004188	Endogenous1	438.86	421	447.69	106.11	30.9	16.35	19.16	43.09	44.89
mmu-miR-804	MIMAT0004210	Endogenous1	47.81	90.77	67.02	47.9	56.35	60.14	4545.46	7382.56	4870.18
mmu-miR-871	MIMAT0004841	Endogenous1	17.08	27.04	16.08	9.58	11.82	8.76	10.65	12.51	12.24
mmu-miR-872	MIMAT0004934	Endogenous1	63.18	71.45	67.02	70.74	74.53	72.41	58.9	97.3	67.74
mmu-miR-873	MIMAT0004936	Endogenous1	51.23	79.18	72.38	31.68	21.81	19.85	19.16	26.41	28.57
mmu-miR-874	MIMAT0004853	Endogenous1	10.25	15.45	18.77	8.84	6.36	7.59	9.23	16.68	5.71
mmu-miR-875-3p	MIMAT0004938	Endogenous1	64.89	61.8	85.79	36.11	30.9	20.44	23.42	33.36	38.36
mmu-miR-875-5p	MIMAT0004937	Endogenous1	54.64	75.32	50.94	32.42	20.91	21.02	12.77	26.41	22.04
mmu-miR-876-3p	MIMAT0004855	Endogenous1	75.13	86.9	53.62	31.68	27.27	22.77	15.61	13.9	18.77
mmu-miR-876-5p	MIMAT0004854	Endogenous1	20.49	13.52	16.08	8.11	2.73	5.84	7.81	13.9	4.9
mmu-miR-877	MIMAT0004861	Endogenous1	47.81	59.87	45.57	19.9	12.73	22.19	10.65	16.68	18.77
mmu-miR-878-3p	MIMAT0004933	Endogenous1	27.32	40.55	53.62	19.9	9.09	15.77	19.16	16.68	12.24
mmu-miR-878-5p	MIMAT0004932	Endogenous1	11.95	13.52	10.72	8.84	10	7.59	7.1	4.17	12.24
mmu-miR-879	MIMAT0004842	Endogenous1	51.23	81.11	99.19	36.84	38.18	29.78	21.29	27.8	36.73
mmu-miR-880	MIMAT0004844	Endogenous1	13.66	19.31	18.77	11.79	17.27	11.68	10.65	5.56	11.43
mmu-miR-881	MIMAT0004846	Endogenous1	20.49	36.69	26.81	13.26	19.09	17.52	7.81	12.51	13.88
mmu-miR-882	MIMAT0004847	Endogenous1	56.35	83.04	48.25	36.11	17.27	25.69	15.61	19.46	26.12
mmu-miR-883a-3p	MIMAT0004849	Endogenous1	34.15	44.42	32.17	19.16	19.09	16.35	12.06	13.9	19.59
mmu-miR-883a-5p	MIMAT0004848	Endogenous1	17.08	46.35	24.13	14.74	17.27	5.84	8.52	11.12	13.06
mmu-miR-883b-3p	MIMAT0004851	Endogenous1	81.97	83.04	101.87	24.32	34.54	20.44	33.35	29.19	34.28
mmu-miR-883b-5p	MIMAT0004850	Endogenous1	37.57	42.49	48.25	15.47	6.36	16.35	9.94	23.63	28.57
mmu-miR-9	MIMAT0000142	Endogenous1	11.95	1.93	5.36	0.74	2.73	2.92	4.26	8.34	1.63
mmu-miR-92a	MIMAT0000539	Endogenous1	11.95	23.17	21.45	14	12.73	9.93	14.9	20.85	17.96
mmu-miR-92b	MIMAT0004899	Endogenous1	15.37	15.45	21.45	5.89	2.73	6.42	1.42	6.95	6.53
mmu-miR-93	MIMAT0000540	Endogenous1	122.95	150.63	139.4	137.06	117.25	126.71	223.55	255.77	193.44
mmu-miR-96	MIMAT0000541	Endogenous1	70.01	90.77	83.1	319.8	470.83	588.6	34.77	83.4	67.74
mmu-miR-98	MIMAT0000545	Endogenous1	286.88	214.36	195.7	263.06	162.7	169.34	260.45	330.83	311.78
mmu-miR-99a	MIMAT0000131	Endogenous1	384.21	322.51	310.97	437.69	572.63	725.82	144.06	265.5	353.41
mmu-miR-99b	MIMAT0000132	Endogenous1	155.39	183.46	166.21	331.59	343.58	370.79	383.22	440.65	447.27
mcmv-miR-M23-1-3p	MIMAT0005543	Endogenous2	46.11	52.14	69.7	35.37	36.36	21.02	19.87	29.19	28.57
mcmv-miR-M23-1-5p	MIMAT0005542	Endogenous2	20.49	30.9	24.13	9.58	16.36	4.67	3.55	8.34	12.24
mcmv-miR-M23-2	MIMAT0005545	Endogenous2	23.91	54.07	58.98	11.05	9.09	7.59	6.39	13.9	12.24
mcmv-miR-M44-1	MIMAT0005546	Endogenous2	11.95	17.38	37.53	16.95	13.63	5.84	5.68	13.9	12.24
mcmv-miR-M55-1	MIMAT0005547	Endogenous2	23.91	46.35	24.13	15.47	5.45	5.26	5.68	5.56	8.16
mcmv-miR-M87-1	MIMAT0005550	Endogenous2	100.75	123.6	91.15	49.37	36.36	28.03	31.23	65.33	48.97
mcmv-miR-M95-1-3p	MIMAT0005554	Endogenous2	15.37	15.45	24.13	8.84	9.09	5.26	4.97	15.29	11.43
mcmv-miR-M95-1-5p	MIMAT0005553	Endogenous2	23.91	32.83	13.4	12.53	7.27	9.93	7.81	2.78	11.43
mcmv-miR-m01-1	MIMAT0005533	Endogenous2	56.35	44.42	42.89	17.68	20.91	12.85	11.35	20.85	22.04
mcmv-miR-m01-2	MIMAT0005534	Endogenous2	63.18	75.32	48.25	37.58	22.72	24.52	10.65	23.63	29.38
mcmv-miR-m01-3	MIMAT0005536	Endogenous2	23.91	27.04	40.21	13.26	14.54	5.84	19.87	31.97	29.38
mcmv-miR-m01-4	MIMAT0005538	Endogenous2	18.78	17.38	18.77	7.37	11.82	4.09	4.26	12.51	4.9
mcmv-miR-m107-1-3p	MIMAT0005556	Endogenous2	23.91	48.28	42.89	14.74	19.09	12.85	5.68	12.51	20.4
mcmv-miR-m107-1-5p	MIMAT0005555	Endogenous2	61.47	75.32	53.62	19.9	20.91	17.52	12.77	23.63	21.22
mcmv-miR-m108-1	MIMAT0005558	Endogenous2	64.89	86.9	77.74	36.11	35.45	19.27	14.19	19.46	30.2
mcmv-miR-m108-2-3p	MIMAT0005561	Endogenous2	10.25	13.52	13.4	5.89	3.64	4.09	2.13	5.56	6.53
mcmv-miR-m108-2-5p.1	MIMAT0005560	Endogenous2	46.11	40.55	45.57	18.42	16.36	12.85	10.65	11.12	14.69
mcmv-miR-m108-2-5p.2	MIMAT0005559	Endogenous2	10.25	11.59	18.77	5.89	5.45	6.42	6.39	13.9	4.08
mcmv-miR-m21-1	MIMAT0005540	Endogenous2	71.72	102.35	69.7	44.21	37.27	32.12	29.1	27.8	44.07
mcmv-miR-m22-1	MIMAT0005541	Endogenous2	25.61	17.38	26.81	11.79	12.73	12.26	12.06	13.9	9.79
mcmv-miR-m59-1	MIMAT0005548	Endogenous2	56.35	32.83	56.3	17.68	14.54	14.6	12.06	19.46	13.88
mcmv-miR-m59-2	MIMAT0005549	Endogenous2	39.28	38.62	56.3	14.74	11.82	15.18	11.35	15.29	10.61
mcmv-miR-m88-1	MIMAT0005552	Endogenous2	29.03	42.49	42.89	8.84	13.63	10.51	12.06	16.68	18.77
mghv-miR-M1-1	MIMAT0001564	Endogenous2	17.08	56	53.62	15.47	15.45	8.17	12.06	16.68	17.96
mghv-miR-M1-2	MIMAT0001565	Endogenous2	39.28	50.21	64.34	14.74	26.36	16.93	13.48	16.68	15.51
mghv-miR-M1-3	MIMAT0001566	Endogenous2	29.03	48.28	32.17	14.74	10	9.93	11.35	15.29	14.69
mghv-miR-M1-4	MIMAT0001567	Endogenous2	39.28	38.62	58.98	13.26	20.91	13.43	12.06	11.12	17.96
mghv-miR-M1-5	MIMAT0001568	Endogenous2	61.47	65.66	61.66	33.16	25.45	15.18	16.32	20.85	17.14
mghv-miR-M1-6	MIMAT0001569	Endogenous2	8.54	19.31	40.21	9.58	7.27	8.17	2.84	13.9	3.26
mghv-miR-M1-7-3p	MIMAT0001571	Endogenous2	78.55	96.56	91.15	41.26	30.9	32.12	19.16	25.02	28.57
mghv-miR-M1-7-5p	MIMAT0001570	Endogenous2	27.32	38.62	40.21	12.53	13.63	9.34	9.94	11.12	15.51
mghv-miR-M1-8	MIMAT0001572	Endogenous2	32.44	28.97	26.81	11.79	14.54	7.01	4.26	11.12	13.88
mghv-miR-M1-9	MIMAT0001573	Endogenous2	30.74	23.17	26.81	3.68	8.18	9.34	4.97	4.17	8.16
HouseKeeping genes
Actb	NM_007393.1	Housekeeping	4837.67	3462.59	2828.24	6876.36	4581.06	4462.38	4291.4	7532.68	5563.94
B2m	NM_009735.3	Housekeeping	20723.6	16084.8	11543.5	17582.9	13106.9	8695.27	1500.96	2432.59	4046.65
Gapdh	NM_008084.1	Housekeeping	2383.83	1508.25	1246.57	4290.72	3115.85	2043.16	2308.57	2696.7	3397.78
Rpl19	NM_009078.1	Housekeeping	2537.51	1795.99	1375.25	2126.57	1481.57	1296.32	5674.55	7595.24	6676.4
Control
NEG_A	nmiR00810.1	Negative	9	13	6	6	4	6	2	5	3
NEG_B	nmiR00828.1	Negative	5	10	11	5	2	3	6	4	8
NEG_C	nmiR00803.1	Negative	6	12	8	7	4	11	4	7	5
NEG_D	nmiR00823.1	Negative	20	19	24	24	17	17	13	13	22
NEG_E	nmiR00827.1	Negative	1	2	1	3	2	2	1	1	3
NEG_F	nmiR00805.1	Negative	8	11	9	8	6	6	6	4	9
POS_A	nmiR00813.1	Positive	5574	5825	4879	3727	3859	4351	4553	3201	3734
POS_B	nmiR00809.1	Positive	1915	2055	1931	1547	1323	1680	1748	1268	1564
POS_C	nmiR00811.1	Positive	284	299	234	182	199	198	187	143	155
POS_D	nmiR00822.1	Positive	500	534	471	426	422	498	479	372	445
POS_E	nmiR00801.1	Positive	49	45	43	34	31	30	39	31	36
POS_F	nmiR00825.1	Positive	18	31	15	9	18	18	17	18	23
ath-miR159a	MIMAT0000177	SpikeIn	10	12	9	14	12	14	14	7	15
cel-miR-248	MIMAT0000304	SpikeIn	14	11	6	10	11	9	21	4	5
osa-miR414	MIMAT0001330	SpikeIn	11	15	16	16	6	15	11	9	16
